# Supplementary material for: Computational Design of High-Affinity Blockers for Sodium Channel NaV1.2 from μ-Conotoxin KIIIA
Source: Mar Drugs. 2022 Feb 21;20(2):154. doi: 10.3390/md20020154 (PMC8880641; doi:10.3390/md20020154)
Supplement: Supplementary file 1 [file marinedrugs-20-00154-s001.zip]

Archive with 1 entries (1 files):
- marinedrugs-1601888-supplementary.pdf
